# Supplementary material for: Time series analysis of malaria in Afghanistan: using ARIMA models to predict future trends in incidence
Source: Malar J. 2016 Nov 22;15:566. doi: 10.1186/s12936-016-1602-1 (PMC5120433; doi:10.1186/s12936-016-1602-1)
Supplement: Supplementary file 1 — Additional file 1. Malaria Metadata. [file 12936_2016_1602_MOESM1_ESM.csv]

Title:	Time Series	Area-Averaged of Relative Humidity at Surface (Daytime/Ascending) ()
User Start Date:	2005-01-01T00:00:00Z
User End Date:	2015-09-30T23:59:59Z
Bounding Box:	60.47576900000013,29.378059833000463,74.88986200000039,38.489592000000044
URL to Reproduce Results:	http://giovanni.sci.gsfc.nasa.gov/giovanni/#service=ArAvTs&starttime=2005-01-01T00:00:00Z&endtime=2015-09-30T23:59:59Z&shape=state_dept_countries/shp_2&bbox=60.47576900000013,29.378059833000463,74.88986200000039,38.489592000000044&data=AIRX3STM_006_RelHumSurf_A&variableFacets=dataProductTimeInterval%3Amonthly%3BdataFieldTags%3ABasic%3B&dataKeyword=humidity&portal=GIOVANNI&format=json
Fill Value:	-9999
time	AIRX3STM_006_RelHumSurf_A
1/1/2005 0:00	51.3325
2/1/2005 0:00	56.0037
3/1/2005 0:00	46.3421
4/1/2005 0:00	30.1279
5/1/2005 0:00	28.8096
6/1/2005 0:00	23.5656
7/1/2005 0:00	19.9055
8/1/2005 0:00	19.9656
9/1/2005 0:00	18.881
10/1/2005 0:00	20.633
11/1/2005 0:00	35.9913
12/1/2005 0:00	34.4449
1/1/2006 0:00	48.0731
2/1/2006 0:00	43.6153
3/1/2006 0:00	37.6298
4/1/2006 0:00	27.6721
5/1/2006 0:00	20.811
6/1/2006 0:00	17.3532
7/1/2006 0:00	19.3412
8/1/2006 0:00	19.4932
9/1/2006 0:00	18.8687
10/1/2006 0:00	24.3003
11/1/2006 0:00	40.129
12/1/2006 0:00	49.233
1/1/2007 0:00	45.5213
2/1/2007 0:00	51.2643
3/1/2007 0:00	43.6467
4/1/2007 0:00	29.3183
5/1/2007 0:00	23.9412
6/1/2007 0:00	22.3945
7/1/2007 0:00	20.5704
8/1/2007 0:00	18.1427
9/1/2007 0:00	19.3747
10/1/2007 0:00	20.5243
11/1/2007 0:00	24.464
12/1/2007 0:00	43.3281
1/1/2008 0:00	56.2897
2/1/2008 0:00	46.1761
3/1/2008 0:00	29.0219
4/1/2008 0:00	28.5193
5/1/2008 0:00	20.9166
6/1/2008 0:00	17.7461
7/1/2008 0:00	18.6504
8/1/2008 0:00	19.3393
9/1/2008 0:00	19.7818
10/1/2008 0:00	24.0126
11/1/2008 0:00	32.9284
12/1/2008 0:00	42.8046
1/1/2009 0:00	52.0839
2/1/2009 0:00	46.3662
3/1/2009 0:00	37.1363
4/1/2009 0:00	39.6056
5/1/2009 0:00	27.6903
6/1/2009 0:00	22.6683
7/1/2009 0:00	17.544
8/1/2009 0:00	18.1988
9/1/2009 0:00	20.1258
10/1/2009 0:00	24.1257
11/1/2009 0:00	34.5624
12/1/2009 0:00	47.5268
1/1/2010 0:00	42.1861
2/1/2010 0:00	47.5128
3/1/2010 0:00	34.7686
4/1/2010 0:00	31.7006
5/1/2010 0:00	27.4789
6/1/2010 0:00	21.3479
7/1/2010 0:00	19.7391
8/1/2010 0:00	22.5307
9/1/2010 0:00	22.0721
10/1/2010 0:00	22.8645
11/1/2010 0:00	25.3324
12/1/2010 0:00	27.8363
1/1/2011 0:00	41.1494
2/1/2011 0:00	54.7046
3/1/2011 0:00	38.9499
4/1/2011 0:00	29.3621
5/1/2011 0:00	22.216
6/1/2011 0:00	17.8934
7/1/2011 0:00	17.1019
8/1/2011 0:00	19.974
9/1/2011 0:00	22.8139
10/1/2011 0:00	28.4909
11/1/2011 0:00	42.8563
12/1/2011 0:00	36.0181
1/1/2012 0:00	49.209
2/1/2012 0:00	52.6178
3/1/2012 0:00	38.3819
4/1/2012 0:00	35.0707
5/1/2012 0:00	27.6084
6/1/2012 0:00	22.9745
7/1/2012 0:00	18.9746
8/1/2012 0:00	19.8641
9/1/2012 0:00	23.069
10/1/2012 0:00	25.0906
11/1/2012 0:00	35.1479
12/1/2012 0:00	43.4198
1/1/2013 0:00	43.8851
2/1/2013 0:00	49.8449
3/1/2013 0:00	38.8483
4/1/2013 0:00	36.1655
5/1/2013 0:00	23.9503
6/1/2013 0:00	19.8007
7/1/2013 0:00	18.7558
8/1/2013 0:00	24.2926
9/1/2013 0:00	18.178
10/1/2013 0:00	24.3324
11/1/2013 0:00	38.0001
12/1/2013 0:00	40.9061
1/1/2014 0:00	44.8844
2/1/2014 0:00	47.134
3/1/2014 0:00	42.409
4/1/2014 0:00	35.347
5/1/2014 0:00	29.7678
6/1/2014 0:00	19.5819
7/1/2014 0:00	17.9177
8/1/2014 0:00	17.805
9/1/2014 0:00	17.6482
10/1/2014 0:00	27.8082
11/1/2014 0:00	36.711
12/1/2014 0:00	35.4873
1/1/2015 0:00	42.8689
2/1/2015 0:00	46.2553
3/1/2015 0:00	45.024
4/1/2015 0:00	30.2811
5/1/2015 0:00	24.5561
6/1/2015 0:00	19.7861
7/1/2015 0:00	24.1505
8/1/2015 0:00	19.4401
9/1/2015 0:00	22.005
