# Supplementary material for: Time series analysis of malaria in Afghanistan: using ARIMA models to predict future trends in incidence
Source: Malar J. 2016 Nov 22;15:566. doi: 10.1186/s12936-016-1602-1 (PMC5120433; doi:10.1186/s12936-016-1602-1)
Supplement: Supplementary file 2 — Additional file 2. Area-Averaged of CMG 0.05 Deg Monthly EVI monthly 0.05 (). [file 12936_2016_1602_MOESM2_ESM.csv]

year	month	time	malaria	outpatient	malaria_avg	rain_avg	temp_avg	veg_avg	humidity
5	1	5.083333333	5728	476614	120	51.495	2.5928	0.0730387	51.3325
5	2	5.166666667	4344	488990	89	72.7054	3.14279	0.0772935	56.0037
5	3	5.25	7308	626303	117	65.0213	11.7985	0.133377	46.3421
5	4	5.333333333	13522	837186	162	21.6266	17.7353	0.163307	30.1279
5	5	5.416666667	22563	879596	257	36.9119	20.6552	0.172882	28.8096
5	6	5.5	32798	995224	330	4.08935	27.3581	0.168353	23.5656
5	7	5.583333333	34506	1020242	338	5.51288	29.7684	0.159738	19.9055
5	8	5.666666667	36384	1027940	354	3.72197	28.2807	0.150845	19.9656
5	9	5.75	35417	977653	362	2.12996	26.2978	0.141339	18.881
5	10	5.833333333	27634	920478	300	4.73756	19.7543	0.131152	20.633
5	11	5.916666667	17229	809149	213	14.5747	10.5912	0.122614	35.9913
5	12	6	12179	1077901	113	8.50169	6.86407	0.104096	34.4449
6	13	6.083333333	6299	850260	74	68.1766	2.70391	0.0704602	48.0731
6	14	6.166666667	7996	1196724	67	31.1844	10.4808	0.101799	43.6153
6	15	6.25	9039	1210977	75	33.0913	12.7105	0.132759	37.6298
6	16	6.333333333	13517	1278937	106	18.0644	18.7832	0.16082	27.6721
6	17	6.416666667	24089	1374892	175	4.11571	26.6801	0.164121	20.811
6	18	6.5	35209	1397909	252	3.90447	27.6342	0.149351	17.3532
6	19	6.583333333	35447	1325715	267	7.81615	30.051	0.139122	19.3412
6	20	6.666666667	36520	1369227	267	12.8386	28.5608	0.131045	19.4932
6	21	6.75	39607	1289905	307	5.52551	24.0279	0.126541	18.8687
6	22	6.833333333	29756	1182803	252	4.57407	21.1504	0.120144	24.3003
6	23	6.916666667	21182	1135835	186	44.3597	11.4602	0.119159	40.129
6	24	7	13587	1277301	106	52.6788	4.32083	0.100633	49.233
7	25	7.083333333	7067	1144565	62	15.7289	4.02169	0.0785166	45.5213
7	26	7.166666667	8450	1450357	58	77.301	6.6849	0.10313	51.2643
7	27	7.25	7224	1351251	53	76.4056	10.9664	0.136631	43.6467
7	28	7.333333333	14018	1520850	92	18.0833	20.4307	0.187737	29.3183
7	29	7.416666667	29190	1738523	168	9.50066	23.8663	0.184959	23.9412
7	30	7.5	37539	1741840	216	27.8651	28.2852	0.165392	22.3945
7	31	7.583333333	40486	1662250	244	6.82964	29.222	0.153502	20.5704
7	32	7.666666667	40778	1581997	258	6.66955	28.4241	0.144137	18.1427
7	33	7.75	38715	1513937	256	2.23106	24.5689	0.134992	19.3747
7	34	7.833333333	27135	1254220	216	2.02354	17.08	0.123727	20.5243
7	35	7.916666667	20130	1536344	131	6.02644	14.3799	0.117701	24.464
7	36	8	11981	1401089	86	28.4306	4.97448	0.12064	43.3281
8	37	8.083333333	7339	1357316	54	53.2179	-0.826208	0.0457183	56.2897
8	38	8.166666667	7573	1719634	44	44.3611	4.9519	0.0747401	46.1761
8	39	8.25	10975	1895807	58	9.17458	15.1113	0.118974	29.0219
8	40	8.333333333	17028	1936506	88	35.2997	18.5905	0.141665	28.5193
8	41	8.416666667	30577	2166145	141	7.3278	24.9016	0.154553	20.9166
8	42	8.5	38682	2440859	158	7.92792	29.9922	0.145524	17.7461
8	43	8.583333333	44215	2612132	169	6.50811	30.3351	0.134388	18.6504
8	44	8.666666667	48024	2492656	193	9.82664	28.4206	0.127594	19.3393
8	45	8.75	39197	2285003	172	3.3414	24.4793	0.120747	19.7818
8	46	8.833333333	28502	1990596	143	5.45694	19.7059	0.114235	24.0126
8	47	8.916666667	25542	2261227	113	11.6634	11.7906	0.103197	32.9284
8	48	9	11735	1930976	61	29.1405	7.03933	0.103175	42.8046
9	49	9.083333333	7996	2309585	35	75.236	4.27941	0.0699188	52.0839
9	50	9.166666667	7549	2670859	28	63.0451	7.7683	0.090941	46.3662
9	51	9.25	9339	2548897	37	48.9808	13.5077	0.133473	37.1363
9	52	9.333333333	12729	2613276	49	59.3044	15.5599	0.171244	39.6056
9	53	9.416666667	22120	2808148	79	23.7411	23.6982	0.192061	27.6903
9	54	9.5	31408	2810467	112	4.74987	25.0888	0.172331	22.6683
9	55	9.583333333	34755	2751883	126	4.73782	29.8076	0.158975	17.544
9	56	9.666666667	32844	2492287	132	3.14448	29.8788	0.147975	18.1988
9	57	9.75	29873	2217523	135	7.27283	24.9771	0.138092	20.1258
9	58	9.833333333	28107	2400243	117	2.99453	17.3672	0.127934	24.1257
9	59	9.916666667	20531	2657991	77	20.3056	11.2763	0.112431	34.5624
9	60	10	11839	2409823	49	40.3626	5.35989	0.115433	47.5268
10	61	10.08333333	9630	2765720	35	26.3071	6.27776	0.0968162	42.1861
10	62	10.16666667	8072	2571543	31	76.8451	6.97195	0.109547	47.5128
10	63	10.25	9289	2774716	33	27.0138	15.5866	0.142924	34.7686
10	64	10.33333333	15388	2972015	52	25.9796	19.2866	0.1731	31.7006
10	65	10.41666667	21433	3015583	71	24.2578	23.6181	0.177341	27.4789
10	66	10.5	29135	3097799	94	14.2406	27.0729	0.161836	21.3479
10	67	10.58333333	31077	2997859	104	31.6063	29.3513	0.149816	19.7391
10	68	10.66666667	29403	2738280	107	26.0157	27.6831	0.143613	22.5307
10	69	10.75	31424	2481044	127	6.38579	23.2165	0.135774	22.0721
10	70	10.83333333	33808	2801624	121	3.76269	19.9593	0.124589	22.8645
10	71	10.91666667	23997	2509341	96	5.22186	12.9996	0.119697	25.3324
10	72	11	16848	2957413	57	5.47415	7.37093	0.114356	27.8363
11	73	11.08333333	11090	3164729	35	20.846	4.80181	0.100194	41.1494
11	74	11.16666667	8600	2897237	30	98.3498	4.27752	0.0829349	54.7046
11	75	11.25	8319	3077360	27	46.9496	12.3586	0.11786	38.9499
11	76	11.33333333	13977	3320265	42	34.9063	18.5883	0.154936	29.3621
11	77	11.41666667	23295	3477498	67	13.5311	25.2089	0.168126	22.216
11	78	11.5	33396	3561949	94	4.13446	28.774	0.15442	17.8934
11	79	11.58333333	35471	3454345	103	5.30294	29.2191	0.141116	17.1019
11	80	11.66666667	35880	3317083	108	8.04103	29.3836	0.133444	19.974
11	81	11.75	35896	3037467	118	19.716	24.5306	0.129022	22.8139
11	82	11.83333333	33362	3196683	104	22.2094	18.5326	0.122973	28.4909
11	83	11.91666667	20224	2794878	72	64.0888	11.6643	0.10923	42.8563
11	84	12	14944	3363753	44	8.45055	5.15624	0.105867	36.0181
12	85	12.08333333	9057	3476183	26	42.8843	2.73879	0.0840777	49.209
12	86	12.16666667	6819	3244615	21	71.9084	2.21987	0.0731348	52.6178
12	87	12.25	8630	3308797	26	47.9072	10.7531	0.121588	38.3819
12	88	12.33333333	12331	3546955	35	63.8292	17.4719	0.156219	35.0707
12	89	12.41666667	19646	3727039	53	22.1362	22.3267	0.172699	27.6084
12	90	12.5	27702	3737941	74	3.21428	26.14	0.16661	22.9745
12	91	12.58333333	32927	3574381	92	4.74694	29.4292	0.157336	18.9746
12	92	12.66666667	25473	3106346	82	10.2277	28.686	0.146586	19.8641
12	93	12.75	25804	3396864	76	14.7994	23.5105	0.137601	23.069
12	94	12.83333333	21139	3456955	61	7.96225	17.7692	0.129109	25.0906
12	95	12.91666667	13589	3245044	42	18.1326	11.2691	0.120262	35.1479
12	96	13	9198	3548539	26	41.5379	5.90704	0.10966	43.4198
13	97	13.08333333	7968	3718707	21	20.365	4.47265	0.0759073	43.8851
13	98	13.16666667	6365	3967843	16	87.2909	6.64895	0.0979878	49.8449
13	99	13.25	7676	3733942	21	65.2213	13.3809	0.139311	38.8483
13	100	13.33333333	9349	3837789	24	68.1334	16.3261	0.168734	36.1655
13	101	13.41666667	12940	4133034	31	5.80281	23.2984	0.175206	23.9503
13	102	13.5	18236	4134372	44	12.0518	29.1477	0.164979	19.8007
13	103	13.58333333	18578	4003829	46	2.02029	30.0331	0.152066	18.7558
13	104	13.66666667	17131	3686847	46	14.0759	28.2601	0.14227	24.2926
13	105	13.75	20250	4094413	49	2.37238	26.1588	0.134479	18.178
13	106	13.83333333	17049	3553991	48	14.5335	19.7823	0.126459	24.3324
13	107	13.91666667	14557	3707134	39	23.1094	11.2759	0.113136	38.0001
13	108	14	9268	4075121	23	19.9662	5.64697	0.111379	40.9061
14	109	14.08333333	6381	4133688	15	18.2936	5.09539	0.0941711	44.8844
14	110	14.16666667	5250	3963725	13	53.8254	3.87985	0.0859453	47.134
14	111	14.25	5851	3755592	16	98.1314	10.6262	0.109316	42.409
14	112	14.33333333	7296	3925830	19	35.9933	17.146	0.140652	35.347
14	113	14.41666667	12435	4366161	28	32.3538	21.9009	0.162256	29.7678
14	114	14.5	17372	4204440	41	6.76777	27.9157	0.160339	19.5819
14	115	14.58333333	19966	3987835	50	5.87432	29.8832	0.148854	17.9177
14	116	14.66666667	20422	3864955	53	5.26406	28.1365	0.138022	17.805
14	117	14.75	29661	4251982	70	9.09417	25.9287	0.128837	17.6482
14	118	14.83333333	26727	3637637	73	32.2135	18.7448	0.123632	27.8082
14	119	14.91666667	22725	3958989	57	36.5355	10.2745	0.11495	36.711
14	120	15	12418	4238149	29	12.8941	6.47335	0.102582	35.4873
15	121	15.08333335	8124	4424111	18	36.7015	6.36672	0.0959178	42.8689
15	122	15.16666669	7361	4585624	16	92.8778	8.37621	0.0451969	46.2553
15	123	15.25000003	6077	4200972	14	78.7453	11.1482	0.0818439	45.024
15	124	15.33333337	8912	4310325	21	35.0404	19.2077	0.100402	30.2811
15	125	15.41666671	15980	4696745	34	29.6508	23.5064	0.108147	24.5561
15	126	15.50000005	23190	4507568	51	5.60465	27.7105	0.105512	19.7861
15	127	15.58333339	23912	3870979	62	11.6402	29.579	0.099643	24.1505
15	128	15.66666673	30866	4384686	70	10.2788	28.5566	0.0941248	19.4401
15	129	15.75000007	33883	3988962	85	17.5727	23.0729	0.0864824	22.005
