# Supplementary material for: Time series analysis of malaria in Afghanistan: using ARIMA models to predict future trends in incidence
Source: Malar J. 2016 Nov 22;15:566. doi: 10.1186/s12936-016-1602-1 (PMC5120433; doi:10.1186/s12936-016-1602-1)
Supplement: Supplementary file 3 — Additional file 3. Area-Averaged of Air temperature at surface (Daytime/Ascending) (). [file 12936_2016_1602_MOESM3_ESM.csv]

Title:	Time Series	Area-Averaged of Precipitation Rate monthly 0.25 ()
User Start Date:	2004-01-01T00:00:00Z
User End Date:	2014-12-31T23:59:59Z
Bounding Box:	60.47576900000013,29.378059833000463,74.88986200000039,38.489592000000044
URL to Reproduce Results:	http://giovanni.gsfc.nasa.gov/giovanni/#service=ArAvTs&starttime=2004-01-01T00:00:00Z&endtime=2014-12-31T23:59:59Z&shape=state_dept_countries/shp_2&bbox=60.47576900000013,29.378059833000463,74.88986200000039,38.489592000000044&data=TRMM_3B43_007_precipitation(units%3Dmm%2Fmonth)&variableFacets=dataFieldMeasurement%3APrecipitation%3B&portal=GIOVANNI&format=json
Fill Value:	-9999.9
time	TRMM_3B43_007_precipitation
1/1/2004 0:00	51.3303
2/1/2004 0:00	20.5067
3/1/2004 0:00	16.7364
4/1/2004 0:00	23.2406
5/1/2004 0:00	11.9105
6/1/2004 0:00	6.80246
7/1/2004 0:00	4.69144
8/1/2004 0:00	8.74323
9/1/2004 0:00	2.08177
10/1/2004 0:00	21.1497
11/1/2004 0:00	14.2505
12/1/2004 0:00	62.2547
1/1/2005 0:00	51.495
2/1/2005 0:00	72.7054
3/1/2005 0:00	65.0213
4/1/2005 0:00	21.6266
5/1/2005 0:00	36.9119
6/1/2005 0:00	4.08935
7/1/2005 0:00	5.51288
8/1/2005 0:00	3.72197
9/1/2005 0:00	2.12996
10/1/2005 0:00	4.73756
11/1/2005 0:00	14.5747
12/1/2005 0:00	8.50169
1/1/2006 0:00	68.1766
2/1/2006 0:00	31.1844
3/1/2006 0:00	33.0913
4/1/2006 0:00	18.0644
5/1/2006 0:00	4.11571
6/1/2006 0:00	3.90447
7/1/2006 0:00	7.81615
8/1/2006 0:00	12.8386
9/1/2006 0:00	5.52551
10/1/2006 0:00	4.57407
11/1/2006 0:00	44.3597
12/1/2006 0:00	52.6788
1/1/2007 0:00	15.7289
2/1/2007 0:00	77.301
3/1/2007 0:00	76.4056
4/1/2007 0:00	18.0833
5/1/2007 0:00	9.50066
6/1/2007 0:00	27.8651
7/1/2007 0:00	6.82964
8/1/2007 0:00	6.66955
9/1/2007 0:00	2.23106
10/1/2007 0:00	2.02354
11/1/2007 0:00	6.02644
12/1/2007 0:00	28.4306
1/1/2008 0:00	53.2179
2/1/2008 0:00	44.3611
3/1/2008 0:00	9.17458
4/1/2008 0:00	35.2997
5/1/2008 0:00	7.3278
6/1/2008 0:00	7.92792
7/1/2008 0:00	6.50811
8/1/2008 0:00	9.82664
9/1/2008 0:00	3.3414
10/1/2008 0:00	5.45694
11/1/2008 0:00	11.6634
12/1/2008 0:00	29.1405
1/1/2009 0:00	75.236
2/1/2009 0:00	63.0451
3/1/2009 0:00	48.9808
4/1/2009 0:00	59.3044
5/1/2009 0:00	23.7411
6/1/2009 0:00	4.74987
7/1/2009 0:00	4.73782
8/1/2009 0:00	3.14448
9/1/2009 0:00	7.27283
10/1/2009 0:00	2.99453
11/1/2009 0:00	20.3056
12/1/2009 0:00	40.3626
1/1/2010 0:00	26.3071
2/1/2010 0:00	76.8451
3/1/2010 0:00	27.0138
4/1/2010 0:00	25.9796
5/1/2010 0:00	24.2578
6/1/2010 0:00	14.2406
7/1/2010 0:00	31.6063
8/1/2010 0:00	26.0157
9/1/2010 0:00	6.38579
10/1/2010 0:00	3.76269
11/1/2010 0:00	5.22186
12/1/2010 0:00	5.47415
1/1/2011 0:00	20.846
2/1/2011 0:00	98.3498
3/1/2011 0:00	46.9496
4/1/2011 0:00	34.9063
5/1/2011 0:00	13.5311
6/1/2011 0:00	4.13446
7/1/2011 0:00	5.30294
8/1/2011 0:00	8.04103
9/1/2011 0:00	19.716
10/1/2011 0:00	22.2094
11/1/2011 0:00	64.0888
12/1/2011 0:00	8.45055
1/1/2012 0:00	42.8843
2/1/2012 0:00	71.9084
3/1/2012 0:00	47.9072
4/1/2012 0:00	63.8292
5/1/2012 0:00	22.1362
6/1/2012 0:00	3.21428
7/1/2012 0:00	4.74694
8/1/2012 0:00	10.2277
9/1/2012 0:00	14.7994
10/1/2012 0:00	7.96225
11/1/2012 0:00	18.1326
12/1/2012 0:00	41.5379
1/1/2013 0:00	20.365
2/1/2013 0:00	87.2909
3/1/2013 0:00	65.2213
4/1/2013 0:00	68.1334
5/1/2013 0:00	5.80281
6/1/2013 0:00	12.0518
7/1/2013 0:00	2.02029
8/1/2013 0:00	14.0759
9/1/2013 0:00	2.37238
10/1/2013 0:00	14.5335
11/1/2013 0:00	23.1094
12/1/2013 0:00	19.9662
1/1/2014 0:00	18.2936
2/1/2014 0:00	53.8254
3/1/2014 0:00	98.1314
4/1/2014 0:00	35.9933
5/1/2014 0:00	32.3538
6/1/2014 0:00	6.76777
7/1/2014 0:00	5.87432
8/1/2014 0:00	5.26406
9/1/2014 0:00	9.09417
10/1/2014 0:00	32.2135
11/1/2014 0:00	36.5355
12/1/2014 0:00	12.8941
1/1/2015 0:00	36.7015
2/1/2015 0:00	92.8778
3/1/2015 0:00	78.7453
4/1/2015 0:00	35.0404
5/1/2015 0:00	29.6508
6/1/2015 0:00	5.60465
7/1/2015 0:00	11.6402
8/1/2015 0:00	10.2788
9/1/2015 0:00	17.5727
