# Supplementary material for: Time series analysis of malaria in Afghanistan: using ARIMA models to predict future trends in incidence
Source: Malar J. 2016 Nov 22;15:566. doi: 10.1186/s12936-016-1602-1 (PMC5120433; doi:10.1186/s12936-016-1602-1)
Supplement: Supplementary file 4 — Additional file 4. Area-Averaged of Precipitation Rate monthly 0.25 (). [file 12936_2016_1602_MOESM4_ESM.csv]

Title:	Time Series	Area-Averaged of Air temperature at surface (Daytime/Ascending) ()
User Start Date:	2004-01-01T00:00:00Z
User End Date:	2014-12-31T23:59:59Z
Bounding Box:	60.47576900000013,29.378059833000463,74.88986200000039,38.489592000000044
URL to Reproduce Results:	http://giovanni.gsfc.nasa.gov/giovanni/#service=ArAvTs&starttime=2004-01-01T00:00:00Z&endtime=2014-12-31T23:59:59Z&shape=state_dept_countries/shp_2&bbox=60.47576900000013,29.378059833000463,74.88986200000039,38.489592000000044&data=AIRX3STM_006_SurfAirTemp_A(units%3DC)&variableFacets=dataFieldMeasurement%3AAir%20Temperature%3B&portal=GIOVANNI&format=json
Fill Value:	-9999
time	AIRX3STM_006_SurfAirTemp_A
1/1/2004 0:00	4.89315
2/1/2004 0:00	9.34106
3/1/2004 0:00	15.5055
4/1/2004 0:00	18.482
5/1/2004 0:00	24.5175
6/1/2004 0:00	28.2737
7/1/2004 0:00	28.8701
8/1/2004 0:00	28.542
9/1/2004 0:00	25.1097
10/1/2004 0:00	17.1725
11/1/2004 0:00	13.4387
12/1/2004 0:00	6.37908
1/1/2005 0:00	2.5928
2/1/2005 0:00	3.14279
3/1/2005 0:00	11.7985
4/1/2005 0:00	17.7353
5/1/2005 0:00	20.6552
6/1/2005 0:00	27.3581
7/1/2005 0:00	29.7684
8/1/2005 0:00	28.2807
9/1/2005 0:00	26.2978
10/1/2005 0:00	19.7543
11/1/2005 0:00	10.5912
12/1/2005 0:00	6.86407
1/1/2006 0:00	2.70391
2/1/2006 0:00	10.4808
3/1/2006 0:00	12.7105
4/1/2006 0:00	18.7832
5/1/2006 0:00	26.6801
6/1/2006 0:00	27.6342
7/1/2006 0:00	30.051
8/1/2006 0:00	28.5608
9/1/2006 0:00	24.0279
10/1/2006 0:00	21.1504
11/1/2006 0:00	11.4602
12/1/2006 0:00	4.32083
1/1/2007 0:00	4.02169
2/1/2007 0:00	6.6849
3/1/2007 0:00	10.9664
4/1/2007 0:00	20.4307
5/1/2007 0:00	23.8663
6/1/2007 0:00	28.2852
7/1/2007 0:00	29.222
8/1/2007 0:00	28.4241
9/1/2007 0:00	24.5689
10/1/2007 0:00	17.08
11/1/2007 0:00	14.3799
12/1/2007 0:00	4.97448
1/1/2008 0:00	-0.826208
2/1/2008 0:00	4.9519
3/1/2008 0:00	15.1113
4/1/2008 0:00	18.5905
5/1/2008 0:00	24.9016
6/1/2008 0:00	29.9922
7/1/2008 0:00	30.3351
8/1/2008 0:00	28.4206
9/1/2008 0:00	24.4793
10/1/2008 0:00	19.7059
11/1/2008 0:00	11.7906
12/1/2008 0:00	7.03933
1/1/2009 0:00	4.27941
2/1/2009 0:00	7.7683
3/1/2009 0:00	13.5077
4/1/2009 0:00	15.5599
5/1/2009 0:00	23.6982
6/1/2009 0:00	25.0888
7/1/2009 0:00	29.8076
8/1/2009 0:00	29.8788
9/1/2009 0:00	24.9771
10/1/2009 0:00	17.3672
11/1/2009 0:00	11.2763
12/1/2009 0:00	5.35989
1/1/2010 0:00	6.27776
2/1/2010 0:00	6.97195
3/1/2010 0:00	15.5866
4/1/2010 0:00	19.2866
5/1/2010 0:00	23.6181
6/1/2010 0:00	27.0729
7/1/2010 0:00	29.3513
8/1/2010 0:00	27.6831
9/1/2010 0:00	23.2165
10/1/2010 0:00	19.9593
11/1/2010 0:00	12.9996
12/1/2010 0:00	7.37093
1/1/2011 0:00	4.80181
2/1/2011 0:00	4.27752
3/1/2011 0:00	12.3586
4/1/2011 0:00	18.5883
5/1/2011 0:00	25.2089
6/1/2011 0:00	28.774
7/1/2011 0:00	29.2191
8/1/2011 0:00	29.3836
9/1/2011 0:00	24.5306
10/1/2011 0:00	18.5326
11/1/2011 0:00	11.6643
12/1/2011 0:00	5.15624
1/1/2012 0:00	2.73879
2/1/2012 0:00	2.21987
3/1/2012 0:00	10.7531
4/1/2012 0:00	17.4719
5/1/2012 0:00	22.3267
6/1/2012 0:00	26.14
7/1/2012 0:00	29.4292
8/1/2012 0:00	28.686
9/1/2012 0:00	23.5105
10/1/2012 0:00	17.7692
11/1/2012 0:00	11.2691
12/1/2012 0:00	5.90704
1/1/2013 0:00	4.47265
2/1/2013 0:00	6.64895
3/1/2013 0:00	13.3809
4/1/2013 0:00	16.3261
5/1/2013 0:00	23.2984
6/1/2013 0:00	29.1477
7/1/2013 0:00	30.0331
8/1/2013 0:00	28.2601
9/1/2013 0:00	26.1588
10/1/2013 0:00	19.7823
11/1/2013 0:00	11.2759
12/1/2013 0:00	5.64697
1/1/2014 0:00	5.09539
2/1/2014 0:00	3.87985
3/1/2014 0:00	10.6262
4/1/2014 0:00	17.146
5/1/2014 0:00	21.9009
6/1/2014 0:00	27.9157
7/1/2014 0:00	29.8832
8/1/2014 0:00	28.1365
9/1/2014 0:00	25.9287
10/1/2014 0:00	18.7448
11/1/2014 0:00	10.2745
12/1/2014 0:00	6.47335
1/1/2015 0:00	6.36672
2/1/2015 0:00	8.37621
3/1/2015 0:00	11.1482
4/1/2015 0:00	19.2077
5/1/2015 0:00	23.5064
6/1/2015 0:00	27.7105
7/1/2015 0:00	29.579
8/1/2015 0:00	28.5566
9/1/2015 0:00	23.0729
