# Supplementary material for: Time series analysis of malaria in Afghanistan: using ARIMA models to predict future trends in incidence
Source: Malar J. 2016 Nov 22;15:566. doi: 10.1186/s12936-016-1602-1 (PMC5120433; doi:10.1186/s12936-016-1602-1)
Supplement: Supplementary file 5 — Additional file 5. Area-Averaged of Relative Humidity at Surface (Daytime/Ascending) (). [file 12936_2016_1602_MOESM5_ESM.csv]

Title:	Time Series	Area-Averaged of CMG 0.05 Deg Monthly EVI monthly 0.05 ()
User Start Date:	2004-01-01T00:00:00Z
User End Date:	2014-12-31T23:59:59Z
Bounding Box:	60.47576900000013,29.378059833000463,74.88986200000039,38.489592000000044
URL to Reproduce Results:	http://giovanni.gsfc.nasa.gov/giovanni/#service=ArAvTs&starttime=2004-01-01T00:00:00Z&endtime=2014-12-31T23:59:59Z&shape=state_dept_countries/shp_2&bbox=60.47576900000013,29.378059833000463,74.88986200000039,38.489592000000044&data=MYD13C2_005_CMG_0_05_Deg_Monthly_EVI&dataKeyword=vegetation&portal=GIOVANNI&format=json
Fill Value:	-3000
time	MYD13C2_005_CMG_0_05_Deg_Monthly_EVI
1/1/2004 0:00	0.0985134
2/1/2004 0:00	0.109261
3/1/2004 0:00	0.136557
4/1/2004 0:00	0.156026
5/1/2004 0:00	0.159169
6/1/2004 0:00	0.148646
7/1/2004 0:00	0.140255
8/1/2004 0:00	0.134182
9/1/2004 0:00	0.127077
10/1/2004 0:00	0.120063
11/1/2004 0:00	0.110977
12/1/2004 0:00	0.1108
1/1/2005 0:00	0.0730387
2/1/2005 0:00	0.0772935
3/1/2005 0:00	0.133377
4/1/2005 0:00	0.163307
5/1/2005 0:00	0.172882
6/1/2005 0:00	0.168353
7/1/2005 0:00	0.159738
8/1/2005 0:00	0.150845
9/1/2005 0:00	0.141339
10/1/2005 0:00	0.131152
11/1/2005 0:00	0.122614
12/1/2005 0:00	0.104096
1/1/2006 0:00	0.0704602
2/1/2006 0:00	0.101799
3/1/2006 0:00	0.132759
4/1/2006 0:00	0.16082
5/1/2006 0:00	0.164121
6/1/2006 0:00	0.149351
7/1/2006 0:00	0.139122
8/1/2006 0:00	0.131045
9/1/2006 0:00	0.126541
10/1/2006 0:00	0.120144
11/1/2006 0:00	0.119159
12/1/2006 0:00	0.100633
1/1/2007 0:00	0.0785166
2/1/2007 0:00	0.10313
3/1/2007 0:00	0.136631
4/1/2007 0:00	0.187737
5/1/2007 0:00	0.184959
6/1/2007 0:00	0.165392
7/1/2007 0:00	0.153502
8/1/2007 0:00	0.144137
9/1/2007 0:00	0.134992
10/1/2007 0:00	0.123727
11/1/2007 0:00	0.117701
12/1/2007 0:00	0.12064
1/1/2008 0:00	0.0457183
2/1/2008 0:00	0.0747401
3/1/2008 0:00	0.118974
4/1/2008 0:00	0.141665
5/1/2008 0:00	0.154553
6/1/2008 0:00	0.145524
7/1/2008 0:00	0.134388
8/1/2008 0:00	0.127594
9/1/2008 0:00	0.120747
10/1/2008 0:00	0.114235
11/1/2008 0:00	0.103197
12/1/2008 0:00	0.103175
1/1/2009 0:00	0.0699188
2/1/2009 0:00	0.090941
3/1/2009 0:00	0.133473
4/1/2009 0:00	0.171244
5/1/2009 0:00	0.192061
6/1/2009 0:00	0.172331
7/1/2009 0:00	0.158975
8/1/2009 0:00	0.147975
9/1/2009 0:00	0.138092
10/1/2009 0:00	0.127934
11/1/2009 0:00	0.112431
12/1/2009 0:00	0.115433
1/1/2010 0:00	0.0968162
2/1/2010 0:00	0.109547
3/1/2010 0:00	0.142924
4/1/2010 0:00	0.1731
5/1/2010 0:00	0.177341
6/1/2010 0:00	0.161836
7/1/2010 0:00	0.149816
8/1/2010 0:00	0.143613
9/1/2010 0:00	0.135774
10/1/2010 0:00	0.124589
11/1/2010 0:00	0.119697
12/1/2010 0:00	0.114356
1/1/2011 0:00	0.100194
2/1/2011 0:00	0.0829349
3/1/2011 0:00	0.11786
4/1/2011 0:00	0.154936
5/1/2011 0:00	0.168126
6/1/2011 0:00	0.15442
7/1/2011 0:00	0.141116
8/1/2011 0:00	0.133444
9/1/2011 0:00	0.129022
10/1/2011 0:00	0.122973
11/1/2011 0:00	0.10923
12/1/2011 0:00	0.105867
1/1/2012 0:00	0.0840777
2/1/2012 0:00	0.0731348
3/1/2012 0:00	0.121588
4/1/2012 0:00	0.156219
5/1/2012 0:00	0.172699
7/1/2012 0:00	0.157336
8/1/2012 0:00	0.146586
9/1/2012 0:00	0.137601
10/1/2012 0:00	0.129109
11/1/2012 0:00	0.120262
12/1/2012 0:00	0.10966
1/1/2013 0:00	0.0759073
2/1/2013 0:00	0.0979878
3/1/2013 0:00	0.139311
4/1/2013 0:00	0.168734
5/1/2013 0:00	0.175206
6/1/2013 0:00	0.164979
7/1/2013 0:00	0.152066
8/1/2013 0:00	0.14227
9/1/2013 0:00	0.134479
10/1/2013 0:00	0.126459
11/1/2013 0:00	0.113136
12/1/2013 0:00	0.111379
1/1/2014 0:00	0.0941711
2/1/2014 0:00	0.0859453
3/1/2014 0:00	0.109316
4/1/2014 0:00	0.140652
5/1/2014 0:00	0.162256
6/1/2014 0:00	0.160339
7/1/2014 0:00	0.148854
8/1/2014 0:00	0.138022
9/1/2014 0:00	0.128837
10/1/2014 0:00	0.123632
11/1/2014 0:00	0.11495
12/1/2014 0:00	0.102582
1/1/2015 0:00	0.0959178
2/1/2015 0:00	0.0451969
3/1/2015 0:00	0.0818439
4/1/2015 0:00	0.100402
5/1/2015 0:00	0.108147
6/1/2015 0:00	0.105512
7/1/2015 0:00	0.099643
8/1/2015 0:00	0.0941248
9/1/2015 0:00	0.0864824
